# Supplementary material for: Membrane Properties of Human Induced Pluripotent Stem Cell-Derived Cultured Red Blood Cells
Source: Cells. 2022 Aug 9;11(16):2473. doi: 10.3390/cells11162473 (PMC9406338; doi:10.3390/cells11162473)
Supplement: Supplementary file 1 [file cells-11-02473-s001.zip]

Archive with 1 entries (1 files):
- cells-1778946-supplementary.pdf
